# Supplementary material for: Cancers and erectile dysfunction: a Mendelian randomization study
Source: Front Endocrinol (Lausanne). 2024 Nov 6;15:1417830. doi: 10.3389/fendo.2024.1417830 (PMC11578273; doi:10.3389/fendo.2024.1417830)
Supplement: Supplementary file 14 [file DataSheet1.xls]

## Sheet: blood
	SNP	effect_allele.exposure	other_allele.exposure	effect_allele.outcome	other_allele.outcome	beta.exposure	beta.outcome	eaf.exposure	eaf.outcome	pos.outcome	pval.outcome	se.outcome	pval.exposure	se.exposure	samplesize.exposure	R2	F
1	rs10515232	T	C	T	C	-0.0977552	-0.0111054	0.239293	0.239714	95975281	0.756258	0.0357779	7.39e-07	0.0197457	7519	0.00324909	24.503
2	rs12165880	C	A	C	A	0.182525	-0.0366522	0.0651938	0.065452	28541467	0.552205	0.0616563	1.17e-08	0.0319979	7519	0.0043089	32.5302
3	rs12462776	G	A	G	A	0.276892	0.0596391	0.0203307	0.0200602	55899462	0.59182	0.111226	6.5e-07	0.0556483	7519	0.00328193	24.7515
4	rs1317082	G	A	G	A	-0.0892909	0.0444518	0.274262	0.27349	169779797	0.19467	0.0342757	2.28e-06	0.0188908	7519	0.00296255	22.3356
5	rs13255292	T	C	T	C	0.116746	-0.0456603	0.342574	0.341852	128064327	0.157838	0.0323286	1.76e-11	0.0173619	7519	0.00597758	45.2037
6	rs149934734	T	C	T	C	0.485315	0.286167	0.00789769	0.00830595	108444879	0.0956071	0.171714	2.2e-09	0.08113	7519	0.00473655	35.7741
7	rs153103	C	T	C	T	-0.0889531	-0.0621671	0.291073	0.292055	28517302	0.0654531	0.0337471	1.72e-06	0.0185949	7519	0.00303427	22.878
8	rs1813375	T	G	T	G	0.0909409	0.000688566	0.425783	0.425236	28037080	0.98218	0.030827	5.68e-08	0.0167524	7519	0.00390396	29.4611
9	rs191586147	A	T	A	T	-0.267394	0.0475567	0.0270432	0.0273532	163348588	0.612508	0.0938934	1.43e-06	0.0554641	7519	0.00308162	23.2361
10	rs2029745	C	T	C	T	0.0945641	-0.00994166	0.4249	0.423516	6580881	0.748555	0.0310148	1.97e-08	0.0168437	7519	0.00417446	31.511
11	rs2148286	A	G	A	G	0.089098	-0.0247764	0.423859	0.422535	89000167	0.422592	0.0308959	1.04e-07	0.0167479	7519	0.00374993	28.2943
12	rs28411851	G	T	G	T	-0.774201	0.024974	0.00423873	0.00422125	182550439	0.916488	0.238168	1.34e-06	0.160159	7519	0.00309811	23.3609
13	rs3789064	C	T	C	T	0.0960815	0.0181859	0.489461	0.490186	111157745	0.55121	0.030516	7.59e-09	0.0166311	7519	0.00441931	33.3674
14	rs444252	T	C	T	C	0.0851133	-0.0436287	0.664542	0.663693	29974036	0.176135	0.0322518	1.65e-06	0.0177624	7519	0.00304444	22.9549
15	rs4841834	A	C	A	C	0.0935897	-0.014332	0.223481	0.222841	7083134	0.70034	0.0372393	2.95e-06	0.0200233	7519	0.00289711	21.8408
16	rs4975538	C	G	C	G	0.109019	0.0140468	0.409584	0.409857	1280715	0.651079	0.0310588	9.27e-11	0.0168281	7519	0.00555081	41.9584
17	rs56310291	A	G	A	G	0.142698	-0.0153592	0.0712134	0.0718411	101472483	0.795778	0.0593443	4.14e-06	0.0309914	7519	0.00281171	21.1952
18	rs6766673	C	T	C	T	-0.0778379	-0.0109876	0.458983	0.458918	73108137	0.719835	0.0306334	3.47e-06	0.0167719	7519	0.00285638	21.5329
19	rs6852950	A	G	A	G	-0.103112	0.00588107	0.192813	0.192516	126322242	0.879968	0.0389451	1.85e-06	0.0216197	7519	0.00301611	22.7407
20	rs7199490	A	G	A	G	-0.0818649	0.00622657	0.341182	0.343889	74682128	0.846357	0.0321341	3.64e-06	0.0176783	7519	0.00284392	21.4387
21	rs734999	T	C	T	C	-0.076324	-0.00973678	0.47629	0.47515	2581777	0.750469	0.0306169	5e-06	0.01672	7519	0.00276368	20.8322
22	rs78079366	C	T	C	T	-0.100382	0.00548387	0.207257	0.207359	101716541	0.884158	0.0376382	1.59e-06	0.0209143	7519	0.00305447	23.0308
23	rs78378222	G	T	G	T	0.308397	0.00787959	0.0169031	0.0174793	7668434	0.946856	0.118213	2.89e-07	0.0601122	7519	0.00348833	26.3136
24	rs9271344	C	T	C	T	0.108601	-0.00344698	0.398949	0.399764	32615551	0.911933	0.031166	1.23e-10	0.0168751	7519	0.00547809	41.4056
25	rs9831894	C	A	C	A	-0.0922123	0.00305899	0.41882	0.420953	122081640	0.921161	0.0309077	5.14e-08	0.0169313	7519	0.00392941	29.6539
Sensitivity analysis result
Heterogeneity test			Pleiotropy test
Method	Q	Q_pval	Method	Pval
MR Egger	14.037	0.685	MR Egger	0.55
IVW	14.405	0.541	MR-PRESSO	0.6382

## Sheet: brain
	SNP	effect_allele.exposure	other_allele.exposure	effect_allele.outcome	other_allele.outcome	beta.exposure	beta.outcome	eaf.exposure	eaf.outcome	pos.outcome	pval.outcome	se.outcome	pval.exposure	se.exposure	samplesize.exposure	R2	F
1	rs114254337	A	G	A	G	-0.945276	-0.15418	0.0305597	0.0303037	174204358	0.0876759	0.0902811	1.58e-06	0.196896	764	0.0292848	22.9882
2	rs144030623	A	G	A	G	0.531588	-0.0489902	0.0378626	0.0374598	131340061	0.551204	0.0822042	4.63e-06	0.116045	764	0.0267323	20.9295
3	rs17408660	G	A	G	A	-1.0021	0.0131588	0.0246394	0.0246549	27031549	0.893568	0.098354	3.97e-06	0.217243	764	0.0270961	21.2223
4	rs174635	G	T	G	T	-0.263433	-0.00510178	0.770474	0.771256	61879955	0.888202	0.036291	4.2e-06	0.0572543	764	0.0269625	21.1147
5	rs2282738	T	C	T	C	-0.274284	-0.0621187	0.265419	0.265226	209708670	0.0714825	0.0344643	3.82e-06	0.0593591	764	0.0271871	21.2955
6	rs4239702	C	T	C	T	-0.251533	-0.0197852	0.71085	0.711163	46120612	0.557317	0.0337153	3.23e-06	0.0540265	764	0.0275888	21.6191
7	rs55705857	G	A	G	A	0.609032	-0.0284638	0.0964102	0.0953825	129633446	0.58364	0.0519341	2.68e-17	0.0719931	764	0.0856482	71.3773
8	rs75205715	A	G	A	G	-0.683322	0.143098	0.0453007	0.0446782	45283132	0.0525594	0.0738178	3.82e-06	0.147868	764	0.0271917	21.2992
Sensitivity analysis result
Heterogeneity test			Pleiotropy test
Method	Q	Q_pval	Method	Pval
MR Egger	9.67	0.139	MR Egger	0.422
IVW	10.86	0.144	MR-PRESSO	0.159

## Sheet: colorectal 
	SNP	effect_allele.exposure	other_allele.exposure	effect_allele.outcome	other_allele.outcome	beta.exposure	beta.outcome	eaf.exposure	eaf.outcome	pos.outcome	pval.outcome	se.outcome	pval.exposure	se.exposure	samplesize.exposure	R2	F
1	rs11255815	C	T	C	T	-0.104726	-0.0404361	0.312807	0.315234	8672502	0.217863	0.0328154	9.75e-08	0.0196438	6509	0.00434762	28.4135
2	rs12026659	A	G	A	G	0.100937	0.0639748	0.249598	0.247531	221976623	0.0711443	0.0354518	1.1e-06	0.020714	6509	0.00363477	23.7377
3	rs1556939	C	G	C	G	-0.0907309	0.0277288	0.460312	0.458421	107987304	0.365997	0.0306735	5.99e-07	0.0181772	6509	0.00381314	24.9071
4	rs16888589	G	A	G	A	0.161126	0.00659851	0.116997	0.11802	116623363	0.889029	0.0472898	2.28e-09	0.0269602	6509	0.0054575	35.7069
5	rs16969681	T	C	T	C	0.217979	-0.0936086	0.0828883	0.0830789	32700910	0.0903046	0.0552656	2.04e-12	0.0309985	6509	0.00753957	49.4327
6	rs181103143	T	C	T	C	-0.654352	-0.161841	0.00923431	0.00930339	18693355	0.323611	0.163961	1.08e-08	0.11444	6509	0.00499778	32.6839
7	rs2427294	A	G	A	G	-0.142433	0.0254224	0.202104	0.201842	62352201	0.505506	0.0381802	7.39e-10	0.023132	6509	0.00579106	37.9019
8	rs2427539	A	G	A	G	-0.0881402	-0.012246	0.525312	0.526405	63844528	0.689446	0.030645	1.09e-06	0.01808	6509	0.00363793	23.7584
9	rs2735940	G	A	G	A	0.129122	0.0341853	0.529394	0.528397	1296371	0.263749	0.0305889	1.07e-12	0.0181314	6509	0.0077313	50.6996
10	rs28391281	C	T	C	T	-0.0987521	0.0443009	0.546229	0.545936	37943302	0.148956	0.0306956	4.66e-08	0.0180745	6509	0.00456519	29.8419
11	rs35137159	T	C	T	C	0.155739	-0.0283042	0.161156	0.161475	99584492	0.495316	0.0415092	4.16e-11	0.023603	6509	0.00664433	43.5238
12	rs355523	A	G	A	G	-0.110128	-0.079508	0.691932	0.690517	6421177	0.0158176	0.0329485	1.01e-08	0.019224	6509	0.0050166	32.8076
13	rs3847137	T	C	T	C	-0.148313	-0.0985887	0.568107	0.56755	127402253	0.00124727	0.0305432	2.97e-16	0.0181436	6509	0.0101616	66.8002
14	rs4939567	A	G	A	G	-0.157615	-0.0549988	0.506006	0.506377	48925503	0.0710919	0.0304721	2.02e-18	0.0180008	6509	0.0116416	76.644
15	rs57377837	A	G	A	G	0.102544	-0.00220753	0.197169	0.196799	95937091	0.954389	0.0385955	4.51e-06	0.0223577	6509	0.00322144	21.0297
16	rs60507951	A	G	A	G	-0.15983	0.0296304	0.134314	0.134506	33053281	0.507119	0.0446692	5.9e-09	0.0274648	6509	0.00517602	33.8556
17	rs61237993	A	G	A	G	0.13141	-0.0507027	0.132267	0.1322	34130437	0.26059	0.0450691	4.14e-07	0.0259591	6509	0.00392154	25.6179
18	rs6125923	T	C	T	C	-0.113245	-0.0692091	0.175967	0.175772	50159176	0.0863973	0.0403617	3.09e-06	0.0242785	6509	0.00333143	21.7501
19	rs62021183	T	C	T	C	-0.248149	-0.0924118	0.0406544	0.0406942	84997783	0.231192	0.0771839	2.44e-07	0.0480686	6509	0.00407768	26.6421
20	rs62069389	T	C	T	C	-0.118444	0.00997419	0.149246	0.150247	1123890	0.816449	0.0429709	4.94e-06	0.0259328	6509	0.00319465	20.8542
21	rs74935991	A	T	A	T	-0.865162	-0.163902	0.00373213	0.00396793	61224219	0.503564	0.245035	2.85e-06	0.184818	6509	0.00335531	21.9065
22	rs7681829	C	A	C	A	0.0951293	-0.0212678	0.355473	0.357547	87298778	0.504969	0.0319006	3.45e-07	0.0186633	6509	0.00397564	25.9728
23	rs7905484	C	T	C	T	0.142377	-0.0269671	0.142594	0.143752	21333653	0.536283	0.0436047	1.17e-08	0.0249613	6509	0.00497354	32.5246
24	rs7933961	A	T	A	T	0.139413	0.0791458	0.232365	0.232822	111309906	0.0295325	0.0363671	2.95e-11	0.020967	6509	0.00674652	44.1978
25	rs79730774	A	G	A	G	0.450517	0.317236	0.00705553	0.00721	97002077	0.0882511	0.186096	3.59e-06	0.0972284	6509	0.0032877	21.4636
26	rs864899	G	A	G	A	-0.0912292	-0.0160266	0.618875	0.617168	50827344	0.610135	0.0314321	7.53e-07	0.0184402	6509	0.00374621	24.4683
27	rs932915	A	G	A	G	-0.268384	0.0286415	0.0293438	0.0294561	97570739	0.754371	0.0915411	3.14e-06	0.0575747	6509	0.00332727	21.7228
28	rs9608164	G	T	G	T	0.100421	-6.18e-05	0.21995	0.220051	23589658	0.998671	0.0370737	2.84e-06	0.0214467	6509	0.00335702	21.9177
Sensitivity analysis result
Heterogeneity test			Pleiotropy test
Method	Q	Q_pval	Method	Pval
MR Egger	40.183	0.028	MR Egger	0.909
IVW	40.204	0.037	MR-PRESSO	0.035

## Sheet: esophagus
	SNP	effect_allele.exposure	other_allele.exposure	effect_allele.outcome	other_allele.outcome	beta.exposure	beta.outcome	eaf.exposure	eaf.outcome	pos.outcome	pval.outcome	se.outcome	pval.exposure	se.exposure	samplesize.exposure	R2	F
1	rs115020505	G	T	G	T	-0.536156	-0.0013853	0.0918214	0.0927827	108130211	0.979051	0.0527559	4.05e-06	0.116336	566	0.0361692	21.1649
2	rs116940352	A	G	A	G	0.70476	0.135009	0.0287397	0.0285664	21917375	0.145094	0.0926568	6.16e-07	0.14134	566	0.042079	24.7751
3	rs147829717	A	C	A	C	1.26352	0.237884	0.00515913	0.00521257	62769672	0.272157	0.216631	1.08e-06	0.259089	566	0.040325	23.6989
4	rs148261974	C	A	C	A	1.01284	-0.166709	0.0099449	0.0103501	22593882	0.270418	0.151264	1.36e-06	0.209688	566	0.0395891	23.2486
5	rs2069704	A	G	A	G	0.836312	-0.105745	0.016923	0.0171554	76616615	0.364553	0.116623	9.34e-07	0.170502	566	0.0407739	23.974
6	rs62282361	A	G	A	G	-0.658486	-0.0541567	0.0718914	0.071681	165181388	0.357315	0.0588344	1.1e-06	0.135134	566	0.0402624	23.6606
Sensitivity analysis result
Heterogeneity test			Pleiotropy test
Method	Q	Q_pval	Method	Pval
MR Egger	5.679	0.224	MR Egger	0.858
IVW	5.731	0.333	MR-PRESSO	0.402

## Sheet: stomach
	SNP	effect_allele.exposure	other_allele.exposure	effect_allele.outcome	other_allele.outcome	beta.exposure	beta.outcome	eaf.exposure	eaf.outcome	pos.outcome	pval.outcome	se.outcome	pval.exposure	se.exposure	samplesize.exposure	R2	F
1	rs1031236	G	A	G	A	0.198819	0.0184321	0.279066	0.279183	30685379	0.589694	0.034179	2.99e-06	0.0425573	1307	0.0164248	21.7923
2	rs142309106	C	T	C	T	0.720788	-0.210517	0.0111126	0.0113914	51442103	0.14403	0.144096	7.55e-07	0.145714	1307	0.0183773	24.4313
3	rs192563513	A	T	A	T	0.533866	0.183507	0.0210167	0.0213679	47094579	0.0844092	0.10634	4.85e-06	0.116787	1307	0.0157366	20.8646
4	rs208248	C	G	C	G	0.295522	0.0101391	0.115939	0.115419	42788818	0.831916	0.0477709	2.89e-07	0.0576045	1307	0.0197393	26.2786
5	rs28603058	T	C	T	C	0.884102	0.104097	0.0055954	0.00575569	84417777	0.616734	0.207993	3.75e-06	0.191161	1307	0.016102	21.357
6	rs2920281	T	C	T	C	0.257449	0.0527123	0.492238	0.492699	142679026	0.0838282	0.030489	3.38e-11	0.0388366	1307	0.0325284	43.8768
7	rs41269913	T	C	T	C	-0.834462	0.101913	0.0229891	0.0232476	154489004	0.312807	0.100969	4.1e-07	0.164768	1307	0.0192465	25.6096
8	rs4313896	G	A	G	A	-0.184311	-0.0286975	0.446973	0.447135	59461626	0.354446	0.0309908	3.97e-06	0.039954	1307	0.0160211	21.2479
9	rs62005983	A	G	A	G	-0.414977	-0.0965048	0.0711286	0.0713796	53768729	0.106589	0.0598028	1.17e-06	0.0853646	1307	0.0177597	23.5954
10	rs62139102	T	C	T	C	-0.743839	0.0812532	0.0247307	0.0244483	29993760	0.412976	0.0992506	2.49e-06	0.157957	1307	0.0166839	22.1419
11	rs6676150	C	G	C	G	-0.235507	0.0280752	0.375957	0.376864	155151361	0.374347	0.0316034	1.03e-08	0.0411304	1307	0.0244707	32.7353
12	rs7137085	A	G	A	G	0.200796	0.0268944	0.349003	0.348758	27932196	0.401715	0.032072	5.78e-07	0.0401712	1307	0.0187578	24.9468
13	rs7683971	C	T	C	T	-0.360409	-0.0168611	0.0803725	0.0805982	164481904	0.764864	0.0563729	4.81e-06	0.0788158	1307	0.0157469	20.8785
14	rs77612046	T	C	T	C	-0.272538	-0.0349489	0.174629	0.174768	75448369	0.386646	0.0403699	6.9e-07	0.0549022	1307	0.0185049	24.6042
Sensitivity analysis result
Heterogeneity test			Pleiotropy test
Method	Q	Q_pval	Method	Pval
MR Egger	12.283	0.893	MR Egger	0.162
IVW	14.555	0.921	MR-PRESSO	0.325

## Sheet: liver
	SNP	effect_allele.exposure	other_allele.exposure	effect_allele.outcome	other_allele.outcome	beta.exposure	beta.outcome	eaf.exposure	eaf.outcome	pos.outcome	pval.outcome	se.outcome	pval.exposure	se.exposure	samplesize.exposure	R2	F
1	rs113709737	T	C	T	C	0.76342	-0.0953085	0.025427	0.025887	27595387	0.321211	0.09608	2.4e-06	0.16185	491	0.0433485	22.1579
2	rs12703769	T	C	T	C	-1.21669	0.0324811	0.992888	0.992763	140347960	0.86087	0.185324	3.8e-06	0.263251	491	0.0416911	21.2739
3	rs12926738	A	C	A	C	0.471212	-0.0875249	0.0837923	0.0839962	87854482	0.113556	0.0553111	4.82e-06	0.103059	491	0.0408386	20.8204
4	rs150616816	A	G	A	G	1.27195	-0.198912	0.00566428	0.00566749	89643778	0.331158	0.204687	3.99e-06	0.275798	491	0.0415202	21.1829
5	rs1536202	C	T	C	T	-0.749446	0.0791665	0.0702316	0.0704201	23934430	0.182142	0.0593368	1.28e-06	0.154764	491	0.0455825	23.3544
6	rs17508510	T	A	T	A	-0.532284	-0.0406814	0.129385	0.129854	121268405	0.375295	0.0458848	1.38e-06	0.110246	491	0.0453247	23.2161
7	rs3747207	A	G	A	G	0.633406	-0.0443764	0.226939	0.226397	43928975	0.223159	0.0364288	5.93e-21	0.0674465	491	0.152272	87.8361
8	rs8100204	A	G	A	G	0.679004	-0.0677122	0.158238	0.158859	19282905	0.108201	0.0421533	1.63e-19	0.0751477	491	0.142571	81.3094
9	rs867772	G	A	G	A	0.358984	-0.0126237	0.711387	0.710551	220799001	0.711033	0.0340748	2.48e-06	0.0762144	491	0.0432316	22.0955
10	rs967756	A	C	A	C	-0.326475	0.0107974	0.68243	0.681562	78183226	0.741577	0.0327426	1.19e-06	0.0672184	491	0.0458419	23.4937
Sensitivity analysis result
Heterogeneity test			Pleiotropy test
Method	Q	Q_pval	Method	Pval
MR Egger	4.56	0.803	MR Egger	0.4764
IVW	5.11	0.823	MR-PRESSO	0.84

## Sheet: lung
	SNP	effect_allele.exposure	other_allele.exposure	effect_allele.outcome	other_allele.outcome	beta.exposure	beta.outcome	eaf.exposure	eaf.outcome	pos.outcome	pval.outcome	se.outcome	pval.exposure	se.exposure	samplesize.exposure	R2	F
1	rs10197246	C	T	C	T	-0.0933019	0.0211655	0.684102	0.682304	201340018	0.517823	0.0327282	4.88e-06	0.0204175	5842	0.00356176	20.875
2	rs11571815	A	G	A	G	0.512308	0.0511036	0.0090279	0.00908777	32394413	0.751363	0.16129	8.78e-09	0.0890552	5842	0.00563286	33.0822
3	rs12519609	T	C	T	C	0.209585	-0.049536	0.046602	0.0467969	1118774	0.496161	0.072789	1.33e-06	0.0433518	5842	0.00398484	23.3645
4	rs12914385	T	C	T	C	0.251817	-0.00718749	0.357485	0.358164	78606381	0.82158	0.0318717	2.14e-38	0.0194348	5842	0.0279347	167.827
7	rs138858683	A	G	A	G	0.339211	0.27389	0.0182691	0.0180145	116268290	0.00941781	0.105484	2.83e-07	0.0660681	5842	0.004492	26.3516
8	rs148680296	T	C	T	C	0.420626	-0.0845623	0.0107857	0.0104045	117180629	0.578991	0.152403	9.83e-07	0.0859283	5842	0.00408489	23.9536
9	rs211462	T	G	T	G	-0.18188	-0.0472902	0.945388	0.942927	33396306	0.464274	0.0646192	2.92e-06	0.0388934	5842	0.00372936	21.861
10	rs2247973	C	T	C	T	-0.0974931	-0.00729911	0.30038	0.301419	38465589	0.828283	0.0336513	4.38e-06	0.0212291	5842	0.00359714	21.0832
11	rs37002	T	C	T	C	-0.107734	-0.0502353	0.506624	0.505639	1356829	0.102936	0.0308044	2.37e-08	0.0192972	5842	0.00530694	31.1579
12	rs429358	C	T	C	T	-0.119392	-0.0175989	0.183435	0.182072	44908684	0.661828	0.0402361	3.17e-06	0.0256243	5842	0.00370232	21.7019
13	rs528536277	C	T	C	T	0.289781	-0.0128165	0.0197197	0.0199117	53830887	0.906998	0.109706	3.81e-06	0.0627008	5842	0.0036429	21.3523
14	rs56113850	C	T	C	T	0.116965	0.0548081	0.563688	0.562026	40847202	0.08007	0.031314	2.81e-09	0.0196831	5842	0.00600822	35.3001
15	rs6986473	T	C	T	C	0.114479	0.0218939	0.757328	0.757484	63575114	0.537529	0.03551	4.57e-07	0.0226975	5842	0.00433558	25.43
16	rs7111854	G	A	G	A	0.56246	0.0730645	0.00630326	0.00596455	116906110	0.717631	0.202044	4.09e-07	0.111054	5842	0.0043717	25.6428
17	rs72847587	T	C	T	C	0.537805	0.16268	0.00529429	0.00518201	2846746	0.452026	0.216317	1.37e-06	0.111361	5842	0.00397641	23.315
18	rs73075560	T	C	T	C	-0.102812	-0.0377496	0.263755	0.263232	46604535	0.280596	0.0349863	4.15e-06	0.022333	5842	0.00361459	21.1858
19	rs75135475	G	T	G	T	-0.207004	0.0460715	0.0554078	0.0549199	59291094	0.491068	0.0669049	3.8e-06	0.0447839	5842	0.0036439	21.3582
20	rs75256343	T	C	T	C	-0.209701	-0.0218655	0.0650425	0.0660992	28919388	0.72276	0.0616324	2.1e-07	0.0404036	5842	0.00458988	26.9285
21	rs75596620	G	A	G	A	-0.227615	0.0348319	0.0441898	0.0448645	31097959	0.635628	0.0735129	3.34e-06	0.0489621	5842	0.00368567	21.6039
22	rs7726249	G	C	G	C	0.0915004	0.0200565	0.363656	0.36524	115122040	0.526597	0.0316742	3.6e-06	0.0197486	5842	0.00366116	21.4597
23	rs77669364	G	A	G	A	-0.275861	-0.0567795	0.0307451	0.0309169	155056375	0.523831	0.0890728	4.38e-06	0.0600656	5842	0.00359751	21.0853
24	rs77850874	T	C	T	C	-0.201922	0.0651846	0.0541031	0.0546115	112943025	0.334491	0.0675412	4.12e-06	0.0438443	5842	0.00361748	21.2028
25	rs78794091	T	C	T	C	0.280029	-0.046974	0.0202125	0.0207082	74315914	0.662377	0.107582	4.65e-06	0.061139	5842	0.00357809	20.9711
26	rs9265978	G	A	G	A	0.129865	0.0226327	0.186518	0.188043	31348222	0.567324	0.0395679	7.11e-08	0.0241006	5842	0.00494554	29.0255
27	rs9913583	A	C	A	C	0.316522	-0.14892	0.0178225	0.0178697	1762036	0.206481	0.117881	3.11e-06	0.0678709	5842	0.00370907	21.7416
Sensitivity analysis result
Heterogeneity test			Pleiotropy test
Method	Q	Q_pval	Method	Pval
MR Egger	18.2628	0.743084	MR Egger	0.231358
IVW	19.7742	0.709544	MR-PRESSO	0.713

## Sheet: nonseminomatous germ cell
	SNP	effect_allele.exposure	other_allele.exposure	effect_allele.outcome	other_allele.outcome	beta.exposure	beta.outcome	eaf.exposure	eaf.outcome	pos.outcome	pval.outcome	se.outcome	pval.exposure	se.exposure	samplesize.exposure	R2	F
1	rs11255431	G	A	G	A	-0.344671	0.00458967	0.0939887	0.094131	7900018	0.930361	0.052519	1.16e-06	0.070896	159	0.129414	23.3383
2	rs11905838	A	G	A	G	-0.190774	-0.0363273	0.318965	0.320343	62808489	0.266941	0.0327234	3.63e-06	0.0411906	159	0.118873	21.1809
3	rs141605041	A	G	A	G	0.393159	-0.0723009	0.03978	0.0396515	54177094	0.354519	0.0780906	4.64e-06	0.0858314	159	0.116578	20.7179
4	rs143171208	C	G	C	G	0.591601	-0.0281382	0.0193346	0.0192554	24838358	0.808266	0.115956	9.51e-07	0.120698	159	0.131265	23.7225
5	rs145094494	A	G	A	G	1.09945	0.31815	0.00308419	0.00308497	185692291	0.254276	0.279073	2.36e-06	0.232951	159	0.122881	21.995
6	rs147205963	T	C	T	C	0.320921	-0.0083183	0.0732987	0.074002	292668	0.889294	0.0597591	1.98e-06	0.0674839	159	0.124521	22.3305
7	rs1650509	C	T	C	T	0.245221	0.0333835	0.136515	0.135676	158606699	0.453663	0.0445515	1.97e-06	0.0515499	159	0.124588	22.3441
8	rs184012650	G	C	G	C	0.477409	0.0235003	0.0298422	0.0290719	960922	0.798235	0.0919303	1.3e-06	0.0986537	159	0.128377	23.1237
9	rs2427331	C	T	C	T	-0.200777	0.045813	0.276346	0.275275	62424707	0.18342	0.0344382	3.61e-06	0.0433389	159	0.118929	21.1921
10	rs2728516	G	T	G	T	0.177279	0.0003181	0.587347	0.587416	2347535	0.991816	0.0310109	4.06e-06	0.0384695	159	0.117825	20.9693
11	rs31490	A	G	A	G	0.223915	-0.0043049	0.479162	0.478182	1344343	0.887907	0.0305415	2.01e-09	0.0373391	159	0.184455	35.5092
12	rs3790848	A	C	A	C	-0.239374	-0.0390454	0.36821	0.365431	200036983	0.220504	0.0318688	1.78e-09	0.0397863	159	0.185443	35.7429
13	rs4886849	C	T	C	T	-0.215301	0.000173697	0.716029	0.716832	77091660	0.995925	0.0340065	1.07e-07	0.0405084	159	0.150863	27.8936
14	rs55977639	A	G	A	G	-1.02528	-0.0530874	0.0143137	0.0144557	103999260	0.679585	0.128532	1.79e-06	0.214685	159	0.12545	22.5208
15	rs576123	T	C	T	C	-0.218386	-0.0118501	0.563624	0.56355	133268896	0.700142	0.0307691	5.28e-09	0.0374077	159	0.176517	33.6535
16	rs57948471	C	G	C	G	-0.18987	0.0244617	0.347303	0.346108	124576295	0.453902	0.0326624	3.45e-06	0.0408998	159	0.119363	21.2801
Sensitivity analysis result
Heterogeneity test			Pleiotropy test
Method	Q	Q_pval	Method	Pval
MR Egger	7.915	0.894	MR Egger	0.711
IVW	8.058	0.921	MR-PRESSO	0.9236

## Sheet: seminoma
	SNP	effect_allele.exposure	other_allele.exposure	effect_allele.outcome	other_allele.outcome	beta.exposure	beta.outcome	eaf.exposure	eaf.outcome	pos.outcome	pval.outcome	se.outcome	pval.exposure	se.exposure	samplesize.exposure	R2	F
1	rs11604176	T	C	T	C	-0.423694	0.0499453	0.363888	0.36369	31272116	0.116487	0.0318186	2.41e-06	0.0898501	265	0.0774155	22.0687
2	rs12770361	T	C	T	C	0.772491	-0.0112448	0.0420318	0.0424347	119356106	0.884442	0.0773687	3.42e-06	0.16635	265	0.0752521	21.4018
3	rs142904669	T	C	T	C	1.02115	-0.0960814	0.0209239	0.0209034	55806786	0.371409	0.107493	1.93e-06	0.214509	265	0.0787783	22.4904
4	rs1907702	A	G	A	G	0.700163	0.0345448	0.798722	0.799733	88561692	0.36459	0.0381014	2.41e-09	0.117328	265	0.118465	35.3431
5	rs3790665	C	A	C	A	0.401256	0.0562047	0.294415	0.294029	165900834	0.0934889	0.0335096	3.82e-06	0.0868385	265	0.0745624	21.1899
6	rs6897098	C	T	C	T	0.456293	0.0649597	0.479661	0.481056	142284752	0.0335799	0.0305681	2.78e-08	0.0821405	265	0.104301	30.6255
Sensitivity analysis result
Heterogeneity test			Pleiotropy test
Method	Q	Q_pval	Method	Pval
MR Egger	9.3525	0.052	MR Egger	0.598
IVW	10.1138	0.072	MR-PRESSO	0.117

## Sheet: pancrea
	SNP	effect_allele.exposure	other_allele.exposure	effect_allele.outcome	other_allele.outcome	beta.exposure	beta.outcome	eaf.exposure	eaf.outcome	pos.outcome	pval.outcome	se.outcome	pval.exposure	se.exposure	samplesize.exposure	R2	F
1	rs11255431	G	A	G	A	-0.344671	0.00458967	0.0939887	0.094131	7900018	0.930361	0.052519	1.16e-06	0.070896	1416	0.0164177	23.6022
2	rs11905838	A	G	A	G	-0.190774	-0.0363273	0.318965	0.320343	62808489	0.266941	0.0327234	3.63e-06	0.0411906	1416	0.0149228	21.4204
3	rs141605041	A	G	A	G	0.393159	-0.0723009	0.03978	0.0396515	54177094	0.354519	0.0780906	4.64e-06	0.0858314	1416	0.0146013	20.9522
4	rs143171208	C	G	C	G	0.591601	-0.0281382	0.0193346	0.0192554	24838358	0.808266	0.115956	9.51e-07	0.120698	1416	0.0166835	23.9907
5	rs145094494	A	G	A	G	1.09945	0.31815	0.00308419	0.00308497	185692291	0.254276	0.279073	2.36e-06	0.232951	1416	0.0154874	22.2437
6	rs147205963	T	C	T	C	0.320921	-0.0083183	0.0732987	0.074002	292668	0.889294	0.0597591	1.98e-06	0.0674839	1416	0.01572	22.583
7	rs1650509	C	T	C	T	0.245221	0.0333835	0.136515	0.135676	158606699	0.453663	0.0445515	1.97e-06	0.0515499	1416	0.0157294	22.5967
8	rs184012650	G	C	G	C	0.477409	0.0235003	0.0298422	0.0290719	960922	0.798235	0.0919303	1.3e-06	0.0986537	1416	0.0162692	23.3852
9	rs2427331	C	T	C	T	-0.200777	0.045813	0.276346	0.275275	62424707	0.18342	0.0344382	3.61e-06	0.0433389	1416	0.0149305	21.4318
10	rs2728516	G	T	G	T	0.177279	0.0003181	0.587347	0.587416	2347535	0.991816	0.0310109	4.06e-06	0.0384695	1416	0.0147759	21.2064
11	rs31490	A	G	A	G	0.223915	-0.0043049	0.479162	0.478182	1344343	0.887907	0.0305415	2.01e-09	0.0373391	1416	0.0247676	35.9108
12	rs3790848	A	C	A	C	-0.239374	-0.0390454	0.36821	0.365431	200036983	0.220504	0.0318688	1.78e-09	0.0397863	1416	0.0249265	36.1471
13	rs4886849	C	T	C	T	-0.215301	0.000173697	0.716029	0.716832	77091660	0.995925	0.0340065	1.07e-07	0.0405084	1416	0.0195596	28.209
14	rs55977639	A	G	A	G	-1.02528	-0.0530874	0.0143137	0.0144557	103999260	0.679585	0.128532	1.79e-06	0.214685	1416	0.0158518	22.7755
15	rs576123	T	C	T	C	-0.218386	-0.0118501	0.563624	0.56355	133268896	0.700142	0.0307691	5.28e-09	0.0374077	1416	0.0235036	34.0341
16	rs57948471	C	G	C	G	-0.18987	0.0244617	0.347303	0.346108	124576295	0.453902	0.0326624	3.45e-06	0.0408998	1416	0.0149916	21.5207
Sensitivity analysis result
Heterogeneity test			Pleiotropy test
Method	Q	Q_pval	Method	Pval
MR Egger	7.915	0.893	MR Egger	0.711
IVW	8.057	0.921	MR-PRESSO	0.922

[truncated: 3 more sheets: prostate, Thyroid, bladder]
